# Supplementary material for: Going Forward: Potential Impact of Protein-Based COVID-19 Vaccination Coverage on Population Outcomes and Costs in the United States
Source: Vaccines (Basel). 2024 Jan 12;12(1):74. doi: 10.3390/vaccines12010074 (PMC10819070; doi:10.3390/vaccines12010074)
Supplement: Supplementary file 1 [file vaccines-12-00074-s001.zip]

Archive with 1 entries (1 files):
- vaccines-2798280-supplementary.pdf
